# Supplementary material for: A Miniaturized Silicon Lab-on-Chip for Integrated PCR and Hybridization Microarray for High Multiplexing Nucleic Acids Analysis
Source: Biosensors (Basel). 2022 Jul 25;12(8):563. doi: 10.3390/bios12080563 (PMC9332503; doi:10.3390/bios12080563)
Supplement: Supplementary file 1 [file biosensors-12-00563-s001.zip]

Archive with 1 entries (1 files):
- biosensors-1812775-supplementary.pdf
